# Supplementary material for: Chondrogenic differentiation of adipose-derived mesenchymal stem cells induced by L-ascorbic acid and platelet rich plasma on silk fibroin scaffold
Source: PeerJ. 2018 Nov 19;6:e5809. doi: 10.7717/peerj.5809 (PMC6250097; doi:10.7717/peerj.5809)
Supplement: Supplemental Information 2 — There are two parameters that observed in determining the optimum scaffold, which are pore size and natural polymers concentration in developing scaffold. The growth curves were plotted from the cell viability (y-axis) and observational time (x-axis). The cell viability was obtained from the absorbance value of MTT assay. Each observational group was quantified triplicate. [file peerj-06-5809-s002.xlsx]

## Sheet: Graph
	Day 1		STDEV	Day 3		STDEV	Day 5		STDEV	Day 7		STDEV	Day 14		STDEV
0.06	0.267	0.226333	0.0431895	0.351	0.343667	0.0144684	0.37	0.370333	0.00152753	0.354	0.356333	0.00208167	0.379	0.379333	0.00057735
	0.181			0.327			0.372			0.357			0.379
	0.231			0.353			0.369			0.358			0.38
0.08	0.281	0.261667	0.0168622	0.413	0.403	0.0360555	0.401	0.377	0.0381576	0.47	0.471667	0.00208167	0.47	0.466667	0.0057735
	0.25			0.433			0.397			0.471			0.46
	0.254			0.363			0.333			0.474			0.47
0.1	0.186	0.209333	0.0520801	0.385	0.378	0.0252389	0.378	0.373	0.00953939	0.525	0.447333	0.0700309	0.331	0.427	0.121791
	0.173			0.399			0.379			0.389			0.386
	0.269			0.35			0.362			0.428			0.564
0.12	0.309	0.273667	0.0544181	0.439	0.441333	0.00585947	0.434	0.430667	0.0142945	0.597	0.588667	0.0189297	0.526	0.474	0.0457384
	0.211			0.437			0.415			0.567			0.456
	0.301			0.448			0.443			0.602			0.44
100um	0.16	0.145333	0.0128582	0.373	0.315	0.0544426	0.362	0.340333	0.0308599	0.336	0.303667	0.0310859	0.265	0.306	0.062554
	0.14			0.307			0.305			0.274			0.275
	0.136			0.265			0.354			0.301			0.378
300um	0.248	0.205667	0.0398037	0.323	0.298333	0.0224796	0.382	0.376333	0.0191398	0.343	0.350333	0.044456	0.32	0.322667	0.00305505
	0.2			0.279			0.355			0.398			0.326
	0.169			0.293			0.392			0.31			0.322
500um	0.274	0.256667	0.0150444	0.42	0.422	0.0072111	0.471	0.471	0.001	0.505	0.471667	0.0330051	0.483	0.486	0.0043589
	0.249			0.43			0.47			0.439			0.491
	0.247			0.416			0.472			0.471			0.484
Kontrol	0.159	0.179333	0.0301717	0.301	0.302	0.0105357	0.301	0.302	0.0105357	0.43	0.403667	0.0320364	0.43	0.429667	0.00057735
	0.214			0.292			0.292			0.368			0.429
	0.165			0.313			0.313			0.413			0.43
		Day1	Day3	Day5	Day7	Day14			Day1	Day3	Day5	Day7	Day14
	Control	0.179333	0.302	0.302	0.403667	0.410556		6% w/v	126.208	113.797	124.135	88.2742	92.3951
	6% w/v	0.226333	0.343667	0.374889	0.356333	0.379333		8% w/v	145.911	133.444	124.834	116.846	113.667
	8% w/v	0.261667	0.403	0.377	0.471667	0.466667		10% w/v	116.729	125.166	123.51	110.818	104.005
	10% w/v	0.209333	0.378	0.373	0.447333	0.427		12% w/v	152.602	146.137	142.605	106.689	115.453
	12% w/v	0.273667	0.441333	0.430667	0.430667	0.474		Pengolahan % viability dibandingkan kontrol (optimasi konsentrasi SF)
		Day1	Day3	Day5	Day7	Day14
	Control	0.179333	0.302	0.302	0.403667	0.410556
	100um	0.145333	0.315	0.340333	0.303667	0.306
	300um	0.205667	0.298333	0.376333	0.350333	0.411
	500um	0.256667	0.422	0.471	0.471667	0.486
	Pengolahan % viability dibandingkan kontrol (optimasi pori)
		Day1	Day3	Day5	Day7	Day14
	100um	81.0409	104.305	112.693	75.2271	74.5332
	300um	114.684	98.7859	124.614	86.7878	100.108
	500um	143.123	139.735	155.96	116.846	118.376
