# Supplementary material for: Chondrogenic differentiation of adipose-derived mesenchymal stem cells induced by L-ascorbic acid and platelet rich plasma on silk fibroin scaffold
Source: PeerJ. 2018 Nov 19;6:e5809. doi: 10.7717/peerj.5809 (PMC6250097; doi:10.7717/peerj.5809)
Supplement: Supplemental Information 4 — The blue color intensity was obtained from the absorbance value (y-axis) exported from Biorad iMark. There are 3 observational groups, which are ADSC on optimum scaffold with optimum LAA supplemented medium, ADSC on optimum scaffold with optimum PRP supplemented medium and ADSC on polystyrene plate. Each group was repeated triplicate. [file peerj-06-5809-s004.xlsx]

## Sheet: Sheet1
	Day 7				stdev	T-test	Day 14				stdev	T-test	Day 21				stdev	T-test
Control	0.164	0.157	0.132	0.151	0.0168226		0.2	0.187	0.167	0.184667	0.0166233		0.175	0.154	0.163	0.164	0.0105357
LAA 5mg/mL	0.232	0.244	0.247	0.241	0.00793725	0.0258236	0.661	0.546	0.523	0.576667	0.0739347	0.605146	0.851	0.874	0.799	0.841333	0.0384231	0.00507991
PRP 10%	0.241	0.249	0.255	0.248333	0.00702377		0.618	0.574	0.603	0.598333	0.0223681		1.013	1.027	0.992	1.01067	0.0176163
	Day7	Day14	Day21
Control	0.027	0.033	0.034
LAA 50µg/mL	0.241	0.576667	0.841333
PRP 10%	0.248333	0.598333	1.01067
